# Supplementary material for: Overexpression of a Cinnamyl Alcohol Dehydrogenase-Coding Gene, GsCAD1, from Wild Soybean Enhances Resistance to Soybean Mosaic Virus
Source: Int J Mol Sci. 2022 Dec 2;23(23):15206. doi: 10.3390/ijms232315206 (PMC9740156; doi:10.3390/ijms232315206)
Supplement: Supplementary file 1 [file ijms-23-15206-s001.zip]

Archive with 10 entries (10 files):
- ijms-2026041-supplementary.pdf
- Table S1 BYO-15-0D-vs-7D.xlsx
- Table S2 BYO-15-0D-vs-14D.xlsx
- Table S3 Ws82-0D-vs-7D.xlsx
- Table S4 Ws82-0D-vs-14D.xlsx
- Table S5 R-1-0D-vs-7D.xlsx
- Table S6 R-1-0D-vs-14D.xlsx
- Table S7 S-1-0D-vs-7D.xlsx
- Table S8 S-1-0D-vs-14D.xlsx
- Table S9. Primers for qRT-PCR.pdf
